# Supplementary material for: Phylogenetic tree shapes resolve disease transmission patterns
Source: Evol Med Public Health. 2014 Jun 9;2014(1):96–108. doi: 10.1093/emph/eou018 (PMC4097963; doi:10.1093/emph/eou018)
Supplement: Supplementary Data [file eou018_supplementary_data.zip]

Archive with 1 entries (1 files):
- supplement.pdf
